# Supplementary material for: Species-Specific Unbound Fraction Differences in Highly Bound PFAS: A Comparative Study across Human, Rat, and Mouse Plasma and Albumin
Source: Toxics. 2024 Mar 29;12(4):253. doi: 10.3390/toxics12040253 (PMC11054487; doi:10.3390/toxics12040253)
Supplement: Supplementary file 1 [file toxics-12-00253-s001.zip]

Archive with 1 entries (1 files):
- toxics-2886181-supplementary.pdf
